# Supplementary material for: Sengstaken–Blakemore Tube Placement: A Simulation-Based Training Program for a High-Acuity, Low-Frequency Procedure
Source: MedEdPORTAL. 2026 Jun 24;22:11613. doi: 10.15766/mep_2374-8265.11613 (PMC13291162; doi:10.15766/mep_2374-8265.11613)
Supplement: Supplementary file 1 — Components of SBT Kit.docxSimulation Case.docxBlakemore Tube Placement Checklist.docxBlakemore Placement Pretraining Survey.docxBlakemore Placement Posttraining Survey.docx [file mep_2374-8265.11613-s001.zip]

Archive with 6 entries (6 files):
- B. Simulation Case.docx
- C. Blakemore Tube Placement Checklist.docx
- D. Blakemore Placement Pretraining Survey.docx
- E. Blakemore Placement Posttraining Survey.docx
- A. Components of SBT Kit.docx
- _Educational Summary Report_11613.pdf
